# Supplementary material for: Immunomodulatory Effects of Anesthetic Techniques in Lung Cancer Surgery: A Systematic Review and Meta-Analysis
Source: Medicina (Kaunas). 2025 Jul 12;61(7):1263. doi: 10.3390/medicina61071263 (PMC12299728; doi:10.3390/medicina61071263)
Supplement: Supplementary file 1 [file medicina-61-01263-s001.zip]

Archive with 2 entries (2 files):
- PRISMA_2020_abstract_checklist (2).pdf
- PRISMA_2020_checklist (1).pdf
